# Supplementary material for: Identification of the Powdery Mildew Resistance in Chinese Wheat Cultivar Heng 4568 and its Evaluation in Marker-Assisted Selection
Source: Front Genet. 2022 Feb 17;13:819844. doi: 10.3389/fgene.2022.819844 (PMC8900063; doi:10.3389/fgene.2022.819844)
Supplement: Supplementary file 1 [file Table2.XLSX]

## Sheet: Sheet1
Table S2. Pm2-linked and diagnostic markers used in this study
Markers	Forword primer	Reverse primer	References
Cfd81	TATCCCCAATCCCCTCTTTC	GTCAATTGTGGCTTGTCCCT	Huang et al. 2012
Bwm20	GCTTCATCCTCAGCTTCGTC	GGAGGAAACAAAGGCACAGA	Lu et al. 2015
Bwm21	GTGCGTTTCGTTGAAGGTC	AATGGTCGCCATGCAACT	Lu et al. 2015
Bwm25	ACGAACCCCACCCTCATTA	ATCACGCCCCATTTTTCTC	Lu et al. 2015
SWGI038	GGGAACAACATCCCGCTGTC	GGAGATGAGGCTGGCGTAG	Lu et al. 2015
SWGI067	CCTGGGAGGGCTCGGATCACTG	GGAGGGATGAGCGGTTCTGTAG	Ma et al. 2018
Pm2b-map-3	TGGTAACGAAGGTTGTCGCC	GCTCAATCTGAGAACCTT	Jin et al. 2021
