# Supplementary material for: Identification of the Powdery Mildew Resistance in Chinese Wheat Cultivar Heng 4568 and its Evaluation in Marker-Assisted Selection
Source: Front Genet. 2022 Feb 17;13:819844. doi: 10.3389/fgene.2022.819844 (PMC8900063; doi:10.3389/fgene.2022.819844)
Supplement: Supplementary file 2 [file Table1.XLSX]

## Sheet: Table S1
Table S1. Forty-eight molecular markers linked to 37 konwn powdery mildew (Pm) resistance genes
Genes	Markers	Forword primer	Reverse primer
Pm1	WGRC253	CGCACTCCACGACTCACG	CCACGAAAGGCAAAGGCAG
Pm1	MAG2185	GCTCCACTACTTCATCATCC	TGTTTCCTCTATCACTGACTTG
Pm2	Cfd81	TATCCCCAATCCCCTCTTTC	GTCAATTGTGGCTTGTCCCT
Pm4a	gwm356	AGCGTTCTTGGGAATTAGAGA	CCAATCAGCCTGCAACAAC
Pm4c/23	barc122	CCCGTGTATATCCAGGAGTG	CAGCCCTTGTGATGTGATG
Pm4e	WGRC872	TCATCATCACCACCAGCACC	TGGACACGGTTCGGTTTACC
Pm4e	WGRC982	TTTTCCTTGGCACTGGTTCG	GGATGGGTGACTTGTAACTGTTTGC
Pm5	wmc517	ATCCTGACGTTACACGCACC	ACCTGGAACACCACGACAAA
Pm5e	wmc364	ATCACAATGCTGGCCCTAAAAC	CAGTGCCAAAATGTCGAAAGTC
Pm12/21	mbh1	GCCATTATAGTCAAGAGTGCACTAGCTGT	AGCTCCTCTCGTTCTCCAATGCT
Pm16	gwm159	GGGCCAACACTGGAACAC	GCAGAAGCTTGTTGGTAGGC
Pm24	gwm337	CCTCTTCCTCCCTCACTTAGC	TGCTAACTGGCCTTTGCC
Pm24	barc229	GGCCGCTGGGGATTGCTATGAT	TCGGGATAAGGCAGACCACAT
Pm33	Xgwm111	TCTGTAGGCTCTCTCCGACTG	ACCTGCTCAGATCCCACTCG
Pm34	barc144	GCGTTTTAGGTGGACGACATAGATAGA	GCGCCACGGGCATTTCTCATAC
Pm35	cfd26	TCAAGATCGTGCCAAATCAA	ACTCCAAGCTGAGCACGTTT
Pm37	Xgwm332	AGCCAGCAAGTCACCAAAAC	AGTGCTGGAAAGAGTAGTGAAGC
Pm37	Xwmc790	AATTAAGATAGACCGTCCATATCATCCA	CGACAACGTACGCGCC
Pm38	Xgwm295	GTGAAGCAGACCCACAACAC	GACGGCTGCGACGTAGAG
Pm38	gwm130	AGCTCTGCTTCACGAGGAAG	CTCCTCTTTATATCGCGTCCC
Pm39	wmc719	TTGTGGGAATCTACATCAGAAGG	AACAGCCACGCTCTATCTTCAGT
Pm40	wmc335	TGCGGAGTAGTTCTTCCCCC	ACATCTTGGTGAGATGCCCT
Pm41	wmc687	AGGACGCCTGAATCCGAG	GGGAGCGTAGGAGGACTAACA
Pm41	wmc326	GGAGCATCGCAGGACAGA	GGACGAGGACGCCTGAAT
Pm42	gwm148	GTGAGGCAGCAAGAGAGAAA	CAAAGCTTGACTCAGACCAAA
Pm42	wmc257	GGCTACACATGCATACCTC	CGTAGTGGGTGAATTTCGGA
Pm43	wmc41	TCCCTCTTCCAAGCGCGGATAG	GGAGGAAGATCTCCCGGAGCAG
Pm45	cfd80	ATAGGGGTTTTGAATCACTCC	TTGGATTTGCAGAGCCTTCT
Pm47	gwm46	GCACGTGAATGGATTGGAC	TGACCCAATAGTGGTGGTCA
Iw170	cfd238	GTTGAGGAGGACAAAGAGGC	GATACGAGCGAGCCCATAAA
Iw170	wmc243	CGTCATTTCCTCAAACACACCT	ACCGGCAGATGTTGACAATAGT
Mlzec1	Xwmc356	GCCGTTGCCCAATGTAGAAG	CCAGAGAAACTCGCCGTGTC
Mlm80	Xmag1759	GTACGAGTATGGCAACAGC	CCAACTCTAGGGGCAGATG
PmDr147	Xgwm311	TCACGTGGAAGACGCTCC	CTACGTGCACCACCATTTTG
PmDr147	Xgwm382	GTCAGATAACGCCGTCCAAT	CTACGTGCACCACCATTTTG
PmJM22	wmc149	ACAGACTTGGTTGGTGCCGAGC	ATGGGCGGGGGTGTAGAGTTTG
PmU	wmc273	AGTTATGTATTCTCTCGAGCCTG	GGTAACCACTAGAGTATGTCCTT
Pm2026	gwm126	CACACGCTCCACCATGAC	GTTGAGTTGATGCGGGAGG
PmHNK	wmc291	TACCACGGGAAAGGAAACATCT	CACGTTGAAACACGGTGACTAT
PmY201	gwm174	GGGTTCCTATCTGGTAAATCCC	GACACACATGTTCCTGCCAC
PmY212	cfd57	ATCGCCGTTAACATAGGCAG	TCACTGCTGTATTTGCTCCG
MlLX99	gwm120	GATCCACCTTCCTCTCTCTC	GATTATACTGGTGCCGAAAC
MlLX99	wmc441	TCCAGTAGAGCACCTTTCATT	ATCACGAAGATAAACAAACGG
PmG3M	barc134	CCGTGCTGCAAATGAACAC	AGTTGCCGGTTCCCATTGTCA
Pm50	gwm294	GGATTGGAGTTAAGAGAGAACCG	GCAGAGTGATCAATGCCAGA
Pm53	wmc759	CCTTACCTCCGTCTCCCTT	GGAGTGTGCGGCCAAA
Pm53	gwm499	ACTTGTATGCTCCATTGATTGG	GGGGAGTGGAAACTGCATAA
Pm61	gwm160	TTCAATTCAGTCTTGGCTTGG	CTGCAGGAAAAAAAGTACACCC
